# Supplementary material for: Fungal Footprints: Soil Fungal Communities in Black Walnut and Red Oak Forests
Source: Microorganisms. 2024 Oct 30;12(11):2184. doi: 10.3390/microorganisms12112184 (PMC11596218; doi:10.3390/microorganisms12112184)
Supplement: Supplementary file 1 [file microorganisms-12-02184-s001.zip]

Archive with 1 entries (1 files):
- microorganisms-3257738-supplementary.png
